# Supplementary material for: Associations of Physical Fitness and Postural Balance with Psychosocial Well-Being in Early Adolescents: A School-Based Cross-Sectional Study
Source: Healthcare (Basel). 2026 Jun 11;14(12):1659. doi: 10.3390/healthcare14121659 (PMC13300289; doi:10.3390/healthcare14121659)
Supplement: Supplementary file 1 [file healthcare-14-01659-s001.zip]

Archive with 1 entries (1 files):
- healthcare-4292562-supplementary.pdf
